# Supplementary material for: Impact of Semiochemicals Binding to Fel d 1 on Its 3D Conformation and Predicted B-Cell Epitopes Using Computational Approaches
Source: Int J Mol Sci. 2023 Jul 20;24(14):11685. doi: 10.3390/ijms241411685 (PMC10380945; doi:10.3390/ijms241411685)
Supplement: Supplementary file 1 [file ijms-24-11685-s001.zip]

Archive with 1 entries (1 files):
- ijms-2478157-supplementary.pdf
